# Supplementary material for: Biallelic Variants in PYROXD2 Cause a Severe Infantile Metabolic Disorder Affecting Mitochondrial Function
Source: Int J Mol Sci. 2022 Jan 17;23(2):986. doi: 10.3390/ijms23020986 (PMC8777681; doi:10.3390/ijms23020986)
Supplement: Supplementary file 1 [file ijms-23-00986-s001.zip]

Archive with 3 entries (3 files):
- PYROXD2 manuscript_IJMSformat_SUBMITTED_Supplemental.pdf
- PYROXD2 manuscript_IJMSformat_SUBMITTED_WesternBlotFull.pdf
- SuppTable3_PYROXD2_proteomics.xlsx
